# Supplementary material for: Eaten alive: cannibalism is enhanced by parasites
Source: R Soc Open Sci. 2015 Mar 18;2(3):140369. doi: 10.1098/rsos.140369 (PMC4448826; doi:10.1098/rsos.140369)
Supplement: Bunkeetal_OpenScience_data.xlsx Data for experiments detailed in MS [file rsos140369supp1.xlsx]

## Sheet: Functional response
infected	suppl	eaten	alive	mass
para	2	2	0	64
para	2	2	0	68
para	2	1	1	53
para	4	3	1	51
para	4	2	2	56
para	4	4	0	55
para	6	4	2	50
para	6	4	2	54
para	6	3	3	51
para	8	4	4	43
para	8	3	5	48
para	8	5	3	48
para	10	6	4	47
para	10	3	7	47
para	10	3	7	47
para	15	5	10	66
para	15	4	11	56
para	15	4	11	58
para	20	4	16	49
para	20	4	16	47
para	20	7	13	46
unpa	2	0	2	58
unpa	2	1	1	54
unpa	2	2	0	51
unpa	4	0	4	54
unpa	4	4	0	53
unpa	4	0	4	52
unpa	6	3	3	58
unpa	6	5	1	54
unpa	6	4	2	44
unpa	8	3	5	48
unpa	8	2	6	49
unpa	8	4	4	49
unpa	10	3	7	44
unpa	10	3	7	49
unpa	10	3	7	44
unpa	15	4	11	47
unpa	15	5	10	67
unpa	15	1	14	52
unpa	20	0	20	51
unpa	20	5	15	44
unpa	20	4	16	47

## Sheet: Prey choice
id	number	adult weight	adult infection	date	prey type consumed
21	16	64	no	2011-04-13	infected
2	1	52	no	2011-04-06	infected
5	2	68	no	2011-04-06	infected
6	3	57	no	2011-04-06	infected
3	7	62	no	2011-04-13	infected
15	13	60	no	2011-04-13	infected
8	23	51	no	2011-04-26	infected
16	28	59	no	2011-04-26	infected
10	38	40	no	2011-05-09	infected
11	39	45	no	2011-05-09	infected
8	4	57	no	2011-04-06	uninfected
12	5	56	no	2011-04-06	uninfected
1	6	23	no	2011-04-13	uninfected
7	9	48	no	2011-04-13	uninfected
16	10	50	no	2011-04-13	uninfected
17	14	44	no	2011-04-13	uninfected
2	19	31	no	2011-04-26	uninfected
5	21	61	no	2011-04-26	uninfected
7	22	59	no	2011-04-26	uninfected
10	24	55	no	2011-04-26	uninfected
13	26	50	no	2011-04-26	uninfected
14	27	63	no	2011-04-26	uninfected
18	29	45	no	2011-04-26	uninfected
5	31	62	no	2011-05-04	uninfected
6	32	60	no	2011-05-04	uninfected
8	34	58	no	2011-05-04	uninfected
9	35	48	no	2011-05-04	uninfected
10	36	28	no	2011-05-04	uninfected
8	37	46	no	2011-05-09	uninfected
12	40	63	no	2011-05-09	uninfected
5	40		yes	2011-05-09	infected
6	41		yes	2011-05-09	infected
1	1	63	yes	2011-04-06	infected
9	5	42	yes	2011-04-06	infected
10	6	52	yes	2011-04-06	infected
4	9	55	yes	2011-04-13	infected
10	12	68	yes	2011-04-13	infected
9	19	63	yes	2011-04-13	infected
3	20	63	yes	2011-04-26	infected
2	28	86	yes	2011-05-02	infected
4	30	64	yes	2011-05-02	infected
3	34	57	yes	2011-05-04	infected
22	17	56	yes	2011-04-13	infected
3	2	64	yes	2011-04-06	uninfected
7	4	58	yes	2011-04-06	uninfected
12	13	66	yes	2011-04-13	uninfected
20	16	62	yes	2011-04-13	uninfected
24	18	58	yes	2011-04-13	uninfected
6	21	57	yes	2011-04-26	uninfected
12	23	65	yes	2011-04-26	uninfected
17	25	92	yes	2011-04-26	uninfected
1	32	58	yes	2011-05-04	uninfected
1	36	38	yes	2011-05-09	uninfected
3	38	54	yes	2011-05-09	uninfected
4	39	51	yes	2011-05-09	uninfected
7	42	57	yes	2011-05-09	uninfected
9	43	37	yes	2011-05-09	uninfected
3	29	70	yes	2011-05-02	uninfected
5	31	71	yes	2011-05-02	uninfected
